# Supplementary material for: Whole-genome sequencing reveals changes in genomic diversity and distinctive repertoires of T3SS and T6SS effector candidates in Chilean clinical Campylobacter strains
Source: Front Cell Infect Microbiol. 2023 Jul 13;13:1208825. doi: 10.3389/fcimb.2023.1208825 (PMC10374022; doi:10.3389/fcimb.2023.1208825)
Supplement: Supplementary file 4 [file Table_1.xlsx]

## Sheet: Table S1
TABLE S1. Accession numbers of the genome sequences of the clinical Campylobacter strains used in this study
	Bacterial strain	accession	study	bioproject_accession	biosample_accession
	CFSAN122707	SRR22426790	SRP064275	PRJNA258022	SAMN31838801
	CFSAN122708	SRR22426779	SRP064275	PRJNA258022	SAMN31838802
	CFSAN122709	SRR22426768	SRP064275	PRJNA258022	SAMN31838803
	CFSAN122710	SRR22426757	SRP064275	PRJNA258022	SAMN31838804
	CFSAN122711	SRR22426746	SRP064275	PRJNA258022	SAMN31838805
	CFSAN122712	SRR22426735	SRP064275	PRJNA258022	SAMN31838806
	CFSAN122713	SRR22426847	SRP064275	PRJNA258022	SAMN31838807
	CFSAN122714	SRR22426836	SRP064275	PRJNA258022	SAMN31838808
	CFSAN122715	SRR22426825	SRP064275	PRJNA258022	SAMN31838809
	CFSAN122716	SRR22426819	SRP064275	PRJNA258022	SAMN31838810
	CFSAN122717	SRR22426818	SRP064275	PRJNA258022	SAMN31838811
	CFSAN122718	SRR22426817	SRP064275	PRJNA258022	SAMN31838812
	CFSAN122719	SRR22426816	SRP064275	PRJNA258022	SAMN31838813
	CFSAN122720	SRR22426815	SRP064275	PRJNA258022	SAMN31838814
	CFSAN122721	SRR22426814	SRP064275	PRJNA258022	SAMN31838815
	CFSAN122723	SRR22426813	SRP064275	PRJNA258022	SAMN31838816
	CFSAN122725	SRR22426811	SRP064275	PRJNA258022	SAMN31838817
	CFSAN122726	SRR22426810	SRP064275	PRJNA258022	SAMN31838818
	CFSAN122727	SRR22426809	SRP064275	PRJNA258022	SAMN31838819
	CFSAN122729	SRR22426807	SRP064275	PRJNA258022	SAMN31838821
	CFSAN122730	SRR22426806	SRP064275	PRJNA258022	SAMN31838822
	CFSAN122731	SRR22426805	SRP064275	PRJNA258022	SAMN31838823
	CFSAN122732	SRR22426804	SRP064275	PRJNA258022	SAMN31838824
	CFSAN122735	SRR22426802	SRP064275	PRJNA258022	SAMN31838826
	CFSAN122737	SRR22426799	SRP064275	PRJNA258022	SAMN31838828
	CFSAN122739	SRR22426797	SRP064275	PRJNA258022	SAMN31838830
	CFSAN122741	SRR22426795	SRP064275	PRJNA258022	SAMN31838832
	CFSAN122742	SRR22426794	SRP064275	PRJNA258022	SAMN31838833
	CFSAN122743	SRR22426793	SRP064275	PRJNA258022	SAMN31838834
	CFSAN122744	SRR22426792	SRP064275	PRJNA258022	SAMN31838835
	CFSAN122746	SRR22426789	SRP064275	PRJNA258022	SAMN31838837
	CFSAN122747	SRR22426788	SRP064275	PRJNA258022	SAMN31838838
	CFSAN122748	SRR22426787	SRP064275	PRJNA258022	SAMN31838839
	CFSAN122749	SRR22426786	SRP064275	PRJNA258022	SAMN31838840
	CFSAN122750	SRR22426785	SRP064275	PRJNA258022	SAMN31838841
	CFSAN122751	SRR22426784	SRP064275	PRJNA258022	SAMN31838842
	CFSAN122756	SRR22426778	SRP064275	PRJNA258022	SAMN31838847
	CFSAN122758	SRR22426777	SRP064275	PRJNA258022	SAMN31838848
	CFSAN122759	SRR22426776	SRP064275	PRJNA258022	SAMN31838849
	CFSAN122760	SRR22426775	SRP064275	PRJNA258022	SAMN31838850
	CFSAN122762	SRR22426773	SRP064275	PRJNA258022	SAMN31838852
	CFSAN122765	SRR22426770	SRP064275	PRJNA258022	SAMN31838855
	CFSAN122766	SRR22426769	SRP064275	PRJNA258022	SAMN31838856
	CFSAN122768	SRR22426766	SRP064275	PRJNA258022	SAMN31838858
	CFSAN122769	SRR22426765	SRP064275	PRJNA258022	SAMN31838859
	CFSAN122773	SRR22426762	SRP064275	PRJNA258022	SAMN31838862
	CFSAN122776	SRR22426759	SRP064275	PRJNA258022	SAMN31838865
	CFSAN122778	SRR22426758	SRP064275	PRJNA258022	SAMN31838866
	CFSAN122779	SRR22426756	SRP064275	PRJNA258022	SAMN31838867
	CFSAN122780	SRR22426755	SRP064275	PRJNA258022	SAMN31838868
	CFSAN122781	SRR22426754	SRP064275	PRJNA258022	SAMN31838869
	CFSAN122782	SRR22426753	SRP064275	PRJNA258022	SAMN31838870
	CFSAN122786	SRR22426749	SRP064275	PRJNA258022	SAMN31838874
	CFSAN122787	SRR22426748	SRP064275	PRJNA258022	SAMN31838875
	CFSAN122789	SRR22426745	SRP064275	PRJNA258022	SAMN31838877
	CFSAN122790	SRR22426744	SRP064275	PRJNA258022	SAMN31838878
	CFSAN122791	SRR22426743	SRP064275	PRJNA258022	SAMN31838879
	CFSAN122792	SRR22426742	SRP064275	PRJNA258022	SAMN31838880
	CFSAN122793	SRR22426741	SRP064275	PRJNA258022	SAMN31838881
	CFSAN122794	SRR22426740	SRP064275	PRJNA258022	SAMN31838882
	CFSAN122798	SRR22426736	SRP064275	PRJNA258022	SAMN31838886
	CFSAN122799	SRR22426734	SRP064275	PRJNA258022	SAMN31838887
	CFSAN122800	SRR22426733	SRP064275	PRJNA258022	SAMN31838888
	CFSAN122801	SRR22426732	SRP064275	PRJNA258022	SAMN31838889
	CFSAN122802	SRR22426731	SRP064275	PRJNA258022	SAMN31838890
	CFSAN122803	SRR22426730	SRP064275	PRJNA258022	SAMN31838891
	CFSAN122806	SRR22426727	SRP064275	PRJNA258022	SAMN31838894
	CFSAN122807	SRR22426726	SRP064275	PRJNA258022	SAMN31838895
	CFSAN122809	SRR22426846	SRP064275	PRJNA258022	SAMN31838897
	CFSAN122810	SRR22426845	SRP064275	PRJNA258022	SAMN31838898
	CFSAN122811	SRR22426844	SRP064275	PRJNA258022	SAMN31838899
	CFSAN122812	SRR22426843	SRP064275	PRJNA258022	SAMN31838900
	CFSAN122813	SRR22426842	SRP064275	PRJNA258022	SAMN31838901
	CFSAN122814	SRR22426841	SRP064275	PRJNA258022	SAMN31838902
	CFSAN122815	SRR22426840	SRP064275	PRJNA258022	SAMN31838903
	CFSAN122816	SRR22426839	SRP064275	PRJNA258022	SAMN31838904
	CFSAN122817	SRR22426838	SRP064275	PRJNA258022	SAMN31838905
	CFSAN122818	SRR22426837	SRP064275	PRJNA258022	SAMN31838906
	CFSAN122819	SRR22426835	SRP064275	PRJNA258022	SAMN31838907
	CFSAN122821	SRR22426834	SRP064275	PRJNA258022	SAMN31838908
	CFSAN122822	SRR22426833	SRP064275	PRJNA258022	SAMN31838909
	CFSAN122826	SRR22426830	SRP064275	PRJNA258022	SAMN31838912
	CFSAN122827	SRR22426829	SRP064275	PRJNA258022	SAMN31838913
	CFSAN122828	SRR22426828	SRP064275	PRJNA258022	SAMN31838914
	CFSAN122829	SRR22426827	SRP064275	PRJNA258022	SAMN31838915
	CFSAN122830	SRR22426826	SRP064275	PRJNA258022	SAMN31838916
	CFSAN122833	SRR22426823	SRP064275	PRJNA258022	SAMN31838918
	CFSAN122834	SRR22426822	SRP064275	PRJNA258022	SAMN31838919
	CFSAN122835	SRR22426821	SRP064275	PRJNA258022	SAMN31838920
	CFSAN122836	SRR22426820	SRP064275	PRJNA258022	SAMN31838921
Accession numbers of closed genomes (by a hybrid assembly of nanopore and illumina data)
	CFSAN122719	SRR22426816	SRP064275	PRJNA258022	SAMN31838813
	CFSAN122739	SRR22426797	SRP064275	PRJNA258022	SAMN31838830
	CFSAN122748	SRR22426787	SRP064275	PRJNA258022	SAMN31838839
	CFSAN122778	SRR22426758	SRP064275	PRJNA258022	SAMN31838866
	CFSAN122786	SRR22426749	SRP064275	PRJNA258022	SAMN31838874
	CFSAN122787	SRR22426748	SRP064275	PRJNA258022	SAMN31838875
	CFSAN122822	SRR22426833	SRP064275	PRJNA258022	SAMN31838909
