# Supplementary material for: Whole-genome sequencing reveals changes in genomic diversity and distinctive repertoires of T3SS and T6SS effector candidates in Chilean clinical Campylobacter strains
Source: Front Cell Infect Microbiol. 2023 Jul 13;13:1208825. doi: 10.3389/fcimb.2023.1208825 (PMC10374022; doi:10.3389/fcimb.2023.1208825)
Supplement: Supplementary file 6 [file Table_3.xlsx]

## Sheet: Table S2
Table S3. Frequency distribution of CC and STs from clinical Campylobacter strains used in this study
	CC	ST	%
	21	21	24.4
		50
		883
		1359
		8938
	22	22	7.8
		11633
	52	52	5.6
		161
	353	353	12.23
		2395
		2517
		4053
		12276
	48	429	15.6
		475
	41	41	1.11
	42	469	3.33
		1370
	45	137	1.11
	49	3720	2.22
	61	61	2.22
	257	257	1.11
	354	12275	1.11
	362	2993	1.11
	443	443	3.33
	446	12274	1.11
	460	460	1.11
	508	508	2.22
	607	607	1.11
	658	658	3.33
	828	825	2.22
		829
	undetermined	2042	6.7
		8624
		9354
