# Supplementary material for: Whole-genome sequencing reveals changes in genomic diversity and distinctive repertoires of T3SS and T6SS effector candidates in Chilean clinical Campylobacter strains
Source: Front Cell Infect Microbiol. 2023 Jul 13;13:1208825. doi: 10.3389/fcimb.2023.1208825 (PMC10374022; doi:10.3389/fcimb.2023.1208825)
Supplement: Supplementary file 7 [file Table_4.xlsx]

## Sheet: Table S3
Table S4. Resistome analysis of the clinical Campylobacter strains used in this study
	Strain	ST	CC	C257T gyrA	A2058C -A2059G 23S	tetO	OXA-61	oxa-184	oxa450	blaOXA-627	blaOXA-605	blaOXA-449	blaOXA-489	cmeA	cmeB	cmeC	cmeR	cmeD	cmeE	cmeF	aph7	lnu(C)	mph(D)	lsa(A)	aph(2'')-IIa	aac6-Im	spw	aad9	aadE
	CFSAN122707	52	ST-52 complex	1	0	0	1	0	1	0	1	0	0	1	1	1	1	0	0	0	0	0	0	0	0	0	0	0	0
	CFSAN122708	825	ST-828 complex	1	0	1	1	0	1		1	0	1	1	1	1	0	1	1	1	0	0	0	0	0	0	0	0	0
	CFSAN122709	353	ST-353 complex	0	0	0	0	0	0	0	0	0	0	1	1	1	1	0	0	0	0	0	0	0	0	0	0	0	0
	CFSAN122710	429	ST-48 complex	1	0	0	1	0	1	0	1	0	0	1	1	1	1	0	0	0	0	0	0	0	0	0	0	0	0
	CFSAN122711	11633	ST-22 complex	0	0	0	1	0	1	0	1	0	0	1	1	1	1	0	0	0	0	0	0	0	0	0	0	0	0
	CFSAN122712	2042	?	0	0	0	1	0	1	0	1	0	0	1	1	1	1	0	0	0	0	0	0	0	0	0	0	0	0
	CFSAN122713	50	ST-21 complex	1	0	0	1	0	1	0	1	0	0	1	1	1	1	0	0	0	0	0	0	0	0	0	0	0	0
	CFSAN122714	475	ST-48 complex	0	0	0	1	0	1	0	1	0	0	1	1	1	1	0	0	0	0	0	0	0	0	0	0	0	0
	CFSAN122715	469	ST-42 complex	0	0	0	0	0	0	0	0	0	0	1	1	1	1	0	0	0	0	0	0	0	0	0	0	0	0
	CFSAN122716	1359	ST-21 complex	1	0	0	1	0	1	0	1	0	0	1	1	1	1	0	0	0	0	0	0	0	0	0	0	0	0
	CFSAN122717	50	ST-21 complex	0	0	0	1	0	1	0	1	0	0	1	1	1	1	0	0	0	0	0	0	0	0	0	0	0	0
	CFSAN122718	443	ST-443 complex	0	0	0	1	0	1	0	1	0	0	1	1	1	1	0	0	0	0	0	0	0	0	0	0	0	0
	CFSAN122719	353	ST-353 complex	1	0	0	0	0	0	0	0	0	0	1	1	1	1	0	0	0	0	0	0	0	0	0	0	0	0
	CFSAN122720	475	ST-48 complex	0	0	0	1	0	1	0	1	0	0	1	1	1	1	0	0	0	0	0	0	0	0	0	0	0	0
	CFSAN122721	658	ST-658 complex	0	0	0	1	0	1	0	1	0	0	1	1	1	1	0	0	0	0	0	0	0	0	0	0	0	0
	CFSAN122723	50	ST-21 complex	1	0	0	1	0	1	0	1	0	0	1	1	1	1	0	0	0	0	0	0	0	0	0	0	0	0
	CFSAN122725	353	ST-353 complex	1	0	0	0	0	1	0	0	0	0	1	1	1	1	0	0	0	0	0	0	0	0	0	0	0	0
	CFSAN122726	52	ST-52 complex	0	0	0	1	0	1	0	1	0	0	1	1	1	1	0	0	0	0	0	0	0	0	0	0	0	0
	CFSAN122727	475	ST-48 complex	0	0	0	1	0	1	0	1	0	0	1	1	1	1	0	0	0	0	0	0	0	0	0	0	0	0
	CFSAN122729	1370	ST-42 complex	0	0	0	0	0	0	0	0	0	0	1	1	1	1	0	0	0	0	0	0	0	0	0	0	0	0
	CFSAN122730	475	ST-48 complex	0	0	0	1	0	1	0	1	0	0	1	1	1	1	0	0	0	0	0	0	0	0	0	0	0	0
	CFSAN122731	50	ST-21 complex	0	0	0	1	0	1	0	1	0	0	1	1	1	1	0	0	0	0	0	0	0	0	0	0	0	0
	CFSAN122732	52	ST-52 complex	1	0	0	1	0	1	0	1	0	0	1	1	1	1	0	0	0	0	0	0	0	0	0	0	0	0
	CFSAN122735	429	ST-48 complex	1	0	0	1	0	1	0	1	0	0	1	1	1	1	0	0	0	0	0	0	0	0	0	0	0	0
	CFSAN122737	12275	ST-354 complex	1	0	0	1	0	1	0	1	0	0	1	1	1	1	0	0	0	0	0	0	0	0	0	0	0	0
	CFSAN122739	2517	ST-353 complex	0	0	0	0	0	0	0	0	0	0	1	1	1	1	0	0	0	0	0	0	0	0	0	0	0	0
	CFSAN122741	9354	?	1	0	0	0	0	0	0	0	1	0	1	1	1	1	0	0	0	0	0	0	0	0	0	0	0	0
	CFSAN122742	41	ST-41 complex	0	0	0	1	0	1	0	1		0	1	1	1	1	0	0	0	0	0	0	0	0	0	0	0	0
	CFSAN122743	22	ST-22 complex	0	0	0	1	0	1	0	1	0	0	1	1	1	1	0	0	0	0	0	0	0	0	0	0	0	0
	CFSAN122744	2395	ST-353 complex	1	0	0	0	0	0	0	0	0	0	1	1	1	1	0	0	0	0	0	0	0	0	0	0	0	0
	CFSAN122746	11633	ST-22 complex	0	0	0	1	0	1	0	1	0	0	1	1	1	1	0	0	0	0	0	0	0	0	0	0	0	0
	CFSAN122747	508	ST-508 complex	1	0	0	0	0	0	0	0	0	0	1	1	1	1	0	0	0	0	0	0	0	0	0	0	0	0
	CFSAN122748	460	ST-460 complex	0	0	0	0	0	0	0	0	0	0	1	1	1	1	0	0	0	0	0	0	0	0	0	0	0	0
	CFSAN122749	475	ST-48 complex	0	0	0	1	0	1	0	1	0	0	1	1	1	1	0	0	0	0	0	0	0	0	0	0	0	0
	CFSAN122750	475	ST-48 complex	0	0	0	1	0	1	0	1	0	0	1	1	1	1	0	0	0	0	0	0	0	0	0	0	0	0
	CFSAN122751	50	ST-21 complex	1	0	0	1	0	1	0	1	0	0	1	1	1	1	0	0	0	0	0	0	0	0	0	0	0	0
	CFSAN122756	1359	ST-21 complex	1	0	1	1	0	1	0	1	0	0	1	1	1	1	0	0	0	1	1	0	0	0	0	0	1	0
	CFSAN122758	353	ST-353 complex	0	0	1	0	0	0	0	0	0	0	1	1	1	1	0	0	0	1	1	0	0	0	0	0	1	0
	CFSAN122759	883	ST-21 complex	1	0	0	1	0	1	0	1	0	0	1	1	1	1	0	0	0	0	0	0	0	0	0	0	0	0
	CFSAN122760	21	ST-21 complex	0	0	0	1	0	1	0	1	0	0	1	1	1	1	0	0	0	0	0	0	0	0	0	0	0	0
	CFSAN122762	22	ST-22 complex	0	0	0	1	0	1	0	1	0	0	1	1	1	1	0	0	0	0	0	0	0	0	0	0	0	0
	CFSAN122765	1359	ST-21 complex	1	0	0	1	0	1	0	1	0	0	1	1	1	1	0	0	0	0	0	0	0	0	0	0	0	0
	CFSAN122766	21	ST-21 complex	0	0	0	1	0	1	0	1	0	0	1	1	1	0	0	0	0	0	0	0	0	0	0	0	0	0
	CFSAN122768	475	ST-48 complex	0	0	0	1	0	1	0	1	0	0	1	1	1	1	0	0	0	0	0	0	0	0	0	0	0	0
	CFSAN122769	883	ST-21 complex	0	0	1	1	0	1	0	1	0	0	1	1	1	1	0	0	0	1	1	0	0	1	1	0	1	1
	CFSAN122773	443	ST-443 complex	0	0	0	1	0	1	0	1	0	0	1	1	1	1	0	0	0	0	0	0	0	0	0	0	0	0
	CFSAN122776	658	ST-658 complex	1	0	0	1	0	1	0	1	0	0	1	1	1	1	0	0	0	0	0	0	0	0	0	0	0	0
	CFSAN122778	8938	ST-21 complex	1	0	0	1	0	1	0	1	0	0	1	1	1	1	0	0	0	0	0	0	0	0	0	0	0	0
	CFSAN122779	443	ST-443 complex	0	0	0	1	0	1	0	1	0	0	1	1	1	1	0	0	0	0	0	0	0	0	0	0	0	0
	CFSAN122780	2993	ST-362 complex	1	0	0	0	0	0	0	0	0	0	1	1	1	1	0	0	0	0	0	0	0	0	0	0	0	0
	CFSAN122781	52	ST-52 complex	1	0	0	1	0	1	0	1	0	0	1	1	1	1	0	0	0	0	0	0	0	0	0	0	0	0
	CFSAN122782	2517	ST-353 complex	0	0	0	0	0	0	0	0	0	0	1	1	1	1	0	0	0	0	0	0	0	0	0	0	0	0
	CFSAN122786	50	ST-21 complex	0	0	0	1	0	1	0	1	0	0	1	1	1	1	0	0	0	0	0	0	0	0	0	0	0	0
	CFSAN122787	12274	ST-446 complex	0	0	0	0	0	0	0	0	0	0	1	1	1	1	0	0	0	0	0	0	0	0	0	0	0	0
	CFSAN122789	61	ST-61 complex	0	0	0	1	0	1	0	1	0	0	1	1	1	1	0	0	0	0	0	0	0	0	0	0	0	0
	CFSAN122790	4053	ST-353 complex	1	0	1	0	0	0	0	0	0	0	1	1	1	1	0	0	0	1	1	0	0	0	0	0	1	0
	CFSAN122791	883	ST-21 complex	0	0	1	1	0	1	0	1	0	0	1	1	1	1	0	0	0	1	1	0	0	0	0	0	1	0
	CFSAN122792	353	ST-353 complex	0	0	1	0	0	0	0	0	0	0	1	1	1	1	0	0	0	1	1	0	0	0	0	0	1	0
	CFSAN122793	21	ST-21 complex	0	0	1	1	0	1	0	1	0	0	1	1	1	1	0	0	0	0	0	0	0	0	0	0	0	0
	CFSAN122794	508	ST-508 complex	1	0	0	0	0	0	0	0	0	0	1	1	1	1	0	0	0	0	0	0	0	0	0	0	0	0
	CFSAN122798	61	ST-61 complex	0	0	0	1	0	1	0	1	0	0	1	1	1	1	0	0	0	0	0	0	0	0	0	0	0	0
	CFSAN122799	883	ST-21 complex	1	0	1	1	0	1	0	0	0	0	1	1	1	1	0	0	0	1	1	0	0	0	0	0	1	0
	CFSAN122800	22	ST-22 complex	1	0	0	1	0	1	0	1	0	0	1	1	1	1	0	0	0	0	0	0	0	0	0	0	0	0
	CFSAN122801	8624	?	0	0	0	1	0	1	0	1	0	0	1	1	1	1	0	0	0	0	0	0	0	0	0	0	0	0
	CFSAN122802	475	ST-48 complex	0	0	0	1	0	1	0	1	0	0	1	1	1	1	0	0	0	0	0	0	0	0	0	0	0	0
	CFSAN122803	9354	?	1	0	0	0	0	0	0	0	1	0	1	1	1	1	0	0	0	0	0	0	0	0	0	0	0	0
	CFSAN122806	12276	ST-353 complex	0	0	0	0	0	0	0	0	0	0	1	1	1	1	0	0	0	0	0	0	0	0	0	0	0	0
	CFSAN122807	3720	ST-49 complex	0	0	0	1	0	1	0	1	0	0	1	1	1	1	0	0	0	0	0	0	0	0	0	0	0	0
	CFSAN122809	257	ST-257 complex	1	0	1	1	0	1	0	0	0	0	1	1	1	1	0	0	0	1	1	0	0	0	0	0	0	0
	CFSAN122810	22	ST-22 complex	0	0	0	1	0	1	0	1	0	0	1	1	1	1	0	0	0	0	0	0	0	0	0	0	1	0
	CFSAN122811	1370	ST-42 complex	1	0	0	0	0	0	0	0	0	0	1	1	1	1	0	0	0	0	0	0	0	0	0	0	0	0
	CFSAN122812	4053	ST-353 complex	1	0	1	0	0	0	0	0	0	0	1	1	1	1	0	0	0	1	1	0	0	0	0	0	0	0
	CFSAN122813	1359	ST-21 complex	1	0	1	1	0	1	0	1	0	0	1	1	1	1	0	0	0	1	1	0	0	0	0	0	1	0
	CFSAN122814	658	ST-658 complex	0	0	0	1	0	1	0	1	0	0	1	1	1	1	0	0	0	0	0	0	0	0	0	0	1	0
	CFSAN122815	475	ST-48 complex	0	0	0	1	0	1	0	1	0	0	1	1	1	1	0	0	0	0	0	0	0	0	0	0	0	0
	CFSAN122816	883	ST-21 complex	0	0	0	1	0	1	0	1	0	0	1	1	1	1	0	0	0	0	0	0	0	0	0	0	0	0
	CFSAN122817	3720	ST-49 complex	0	0	0	1	0	1	0	1	0	0	1	1	1	1	0	0	0	0	0	0	0	0	0	0	0	0
	CFSAN122818	50	ST-21 complex	1	0	0	1	0	1	0	1	0	0	1	1	1	1	0	0	0	0	0	0	0	0	0	0	0	0
	CFSAN122819	8624	?	0	0	0	1	0	1	0	1	0	0	1	1	1	1	0	0	0	0	0	0	0	0	0	0	0	0
	CFSAN122821	607	ST-607 complex	0	0	0	0	0	0	0	0	0	0	1	1	1	1	0	0	0	0	0	0	0	0	0	0	0	0
	CFSAN122822	829	ST-828 complex	1	0	1	1	0	0	0	1	0	1	1	1	1	0	1	1	1	0	0	0	0	0	0	0	0	0
	CFSAN122826	475	ST-48 complex	0	0	0	1	0	1	0	1	0	0	1	1	1	1	0	0	0	0	0	0	0	0	0	0	0	0
	CFSAN122827	883	ST-21 complex	0	0	0	1	0	1	0	1	0	0	1	1	1	1	0	0	0	0	0	0	0	0	0	0	0	0
	CFSAN122828	475	ST-48 complex	0	0	0	1	0	1	0	1	0	0	1	1	1	1	0	0	0	0	0	0	0	0	0	0	0	0
	CFSAN122829	11633	ST-22 complex	0	0	0	1	0	1	0	1	0	0	1	1	1	1	0	0	0	0	0	0	0	0	0	0	0	0
	CFSAN122830	2042	?	0	0	0	1	0	1	0	1	0	0	1	1	1	1	0	0	0	0	0	0	0	0	0	0	0	0
	CFSAN122833	161	ST-52 complex	0	0	0	1	0	1	0	1	0	0	1	1	1	1	0	0	0	0	0	0	0	0	0	0	0	0
	CFSAN122834	50	ST-21 complex	0	0	0	1	0	1	0	1	0	0	1	1	1	1	0	0	0	0	0	0	0	0	0	0	0	0
	CFSAN122835	137	ST-45 complex	0	0	0	1	0	1	0	1	0	0	1	1	1	1	0	0	0	0	0	0	0	0	0	0	0	0
	CFSAN122836	475	ST-48 complex	0	0	0	1	0	1	0	1	0	0	1	1	1	1	0	0	0	0	0	0	0	0	0	0	0	0
