# Supplementary material for: Whole-genome sequencing reveals changes in genomic diversity and distinctive repertoires of T3SS and T6SS effector candidates in Chilean clinical Campylobacter strains
Source: Front Cell Infect Microbiol. 2023 Jul 13;13:1208825. doi: 10.3389/fcimb.2023.1208825 (PMC10374022; doi:10.3389/fcimb.2023.1208825)
Supplement: Supplementary file 8 [file Table_5.xlsx]

## Sheet: Table S4
TABLE S5. Virulome analysis of Chilean clinical Campylobacter strains.
		Target
	Genome	Cj1135	Cj1136	Cj1137c	Cj1138	Cj1416c	Cj1417c	Cj1419c	Cj1420c	Cj1421c	Cj1422c	Cj1426c	Cj1427c	Cj1432c	Cj1434c	Cj1435c	Cj1436c	Cj1437c	Cj1438c	Cj1440c	Cjp54	cadF	cdtA	cdtB	cdtC	cheA	cheV	cheW	cheY	ciaB	ciaC	cstIII	cysC	eptC	fcl	flaA	flaB	flaC	flaD	flaG	flgA	flgB	flgC	flgD	flgE	flgF	flgG	flgH	flgI
	CFSAN122822																										cheV	cheW	cheY									flaC	flaD	flaG		flgB	flgC		flgE	flgF	flgG	flgH	flgI
	CFSAN122726	Cj1135				Cj1416c	Cj1417c	Cj1419c	Cj1420c													cadF	cdtA	cdtB	cdtC	cheA	cheV	cheW	cheY	ciaB	ciaC		cysC	eptC				flaC	flaD	flaG	flgA	flgB	flgC	flgD	flgE	flgF	flgG	flgH	flgI
	CFSAN122821	Cj1135				Cj1416c	Cj1417c	Cj1419c	Cj1420c				Cj1427c									cadF	cdtA	cdtB	cdtC	cheA	cheV	cheW	cheY	ciaB	ciaC		cysC	eptC				flaC	flaD	flaG	flgA	flgB	flgC	flgD	flgE	flgF	flgG	flgH	flgI
	CFSAN122712																					cadF	cdtA	cdtB	cdtC	cheA	cheV	cheW	cheY	ciaB	ciaC			eptC				flaC	flaD	flaG	flgA	flgB	flgC	flgD	flgE	flgF	flgG	flgH	flgI
	CFSAN122715	Cj1135				Cj1416c	Cj1417c	Cj1419c	Cj1420c													cadF	cdtA	cdtB	cdtC	cheA	cheV	cheW	cheY	ciaB	ciaC		cysC	eptC				flaC	flaD	flaG	flgA	flgB	flgC	flgD	flgE	flgF	flgG	flgH	flgI
	CFSAN122732	Cj1135				Cj1416c	Cj1417c	Cj1419c	Cj1420c													cadF	cdtA	cdtB	cdtC	cheA	cheV	cheW	cheY	ciaB	ciaC		cysC	eptC				flaC	flaD	flaG	flgA	flgB	flgC	flgD	flgE	flgF	flgG	flgH	flgI
	CFSAN122713	Cj1135	Cj1136	Cj1137c	Cj1138	Cj1416c	Cj1417c	Cj1419c	Cj1420c													cadF	cdtA	cdtB	cdtC	cheA	cheV	cheW	cheY	ciaB	ciaC	cstIII	cysC	eptC				flaC	flaD	flaG	flgA	flgB	flgC	flgD	flgE	flgF	flgG	flgH	flgI
	CFSAN122716	Cj1135				Cj1416c	Cj1417c	Cj1419c	Cj1420c			Cj1426c	Cj1427c	Cj1432c		Cj1435c	Cj1436c	Cj1437c		Cj1440c		cadF	cdtA	cdtB	cdtC	cheA	cheV	cheW	cheY	ciaB	ciaC		cysC	eptC	fcl			flaC	flaD	flaG	flgA	flgB	flgC	flgD	flgE, flgE	flgF	flgG	flgH	flgI
	CFSAN122729					Cj1416c	Cj1417c	Cj1419c	Cj1420c													cadF	cdtA	cdtB	cdtC	cheA	cheV	cheW	cheY	ciaB	ciaC		cysC	eptC				flaC	flaD		flgA	flgB	flgC	flgD	flgE	flgF	flgG	flgH	flgI
	CFSAN122758					Cj1416c	Cj1417c	Cj1419c	Cj1420c				Cj1427c									cadF	cdtA	cdtB	cdtC	cheA	cheV	cheW	cheY	ciaB	ciaC		cysC	eptC				flaC	flaD	flaG	flgA	flgB	flgC	flgD	flgE	flgF	flgG	flgH	flgI
	CFSAN122721					Cj1416c	Cj1417c	Cj1419c	Cj1420c													cadF	cdtA	cdtB	cdtC	cheA	cheV	cheW	cheY	ciaB	ciaC		cysC	eptC	fcl			flaC	flaD	flaG	flgA	flgB	flgC	flgD	flgE	flgF	flgG	flgH	flgI
	CFSAN122792					Cj1416c	Cj1417c	Cj1419c	Cj1420c				Cj1427c									cadF	cdtA	cdtB	cdtC	cheA	cheV	cheW	cheY	ciaB	ciaC		cysC	eptC				flaC	flaD	flaG	flgA	flgB	flgC	flgD	flgE	flgF	flgG	flgH	flgI
	CFSAN122779					Cj1416c	Cj1417c	Cj1419c	Cj1420c													cadF	cdtA	cdtB	cdtC	cheA	cheV	cheW	cheY	ciaB	ciaC		cysC	eptC				flaC	flaD	flaG	flgA	flgB	flgC	flgD	flgE	flgF	flgG	flgH	flgI
	CFSAN122818	Cj1135		Cj1137c		Cj1416c	Cj1417c	Cj1419c	Cj1420c													cadF	cdtA	cdtB	cdtC	cheA	cheV	cheW	cheY	ciaB	ciaC	cstIII	cysC	eptC				flaC	flaD	flaG	flgA	flgB	flgC	flgD	flgE	flgF	flgG	flgH	flgI
	CFSAN122709					Cj1416c	Cj1417c	Cj1419c	Cj1420c				Cj1427c									cadF	cdtA	cdtB	cdtC	cheA	cheV	cheW	cheY	ciaB	ciaC		cysC	eptC				flaC	flaD	flaG	flgA	flgB	flgC	flgD	flgE	flgF	flgG	flgH	flgI
	CFSAN122737					Cj1416c	Cj1417c	Cj1419c	Cj1420c													cadF	cdtA	cdtB	cdtC	cheA	cheV	cheW	cheY	ciaB	ciaC		cysC	eptC				flaC	flaD	flaG	flgA	flgB	flgC	flgD	flgE	flgF	flgG	flgH	flgI
	CFSAN122800	Cj1135				Cj1416c	Cj1417c	Cj1419c	Cj1420c													cadF	cdtA	cdtB	cdtC	cheA	cheV	cheW	cheY	ciaB	ciaC		cysC	eptC				flaC	flaD	flaG	flgA	flgB	flgC	flgD	flgE	flgF	flgG	flgH	flgI
	CFSAN122782	Cj1135		Cj1137c	Cj1138	Cj1416c	Cj1417c	Cj1419c	Cj1420c													cadF	cdtA	cdtB	cdtC	cheA	cheV	cheW	cheY	ciaB	ciaC	cstIII	cysC	eptC				flaC	flaD	flaG	flgA	flgB	flgC	flgD	flgE	flgF	flgG	flgH	flgI
	CFSAN122720	Cj1135				Cj1416c	Cj1417c	Cj1419c	Cj1420c													cadF	cdtA	cdtB	cdtC	cheA	cheV	cheW	cheY	ciaB	ciaC		cysC	eptC				flaC	flaD	flaG	flgA	flgB	flgC	flgD	flgE	flgF	flgG	flgH	flgI
	CFSAN122819					Cj1416c	Cj1417c	Cj1419c	Cj1420c				Cj1427c									cadF	cdtA	cdtB	cdtC	cheA	cheV	cheW	cheY	ciaB	ciaC		cysC	eptC				flaC	flaD	flaG	flgA	flgB	flgC	flgD	flgE	flgF	flgG	flgH	flgI
	CFSAN122781	Cj1135				Cj1416c	Cj1417c	Cj1419c	Cj1420c													cadF	cdtA	cdtB	cdtC	cheA	cheV	cheW	cheY	ciaB	ciaC		cysC	eptC				flaC	flaD	flaG	flgA	flgB	flgC	flgD	flgE	flgF	flgG	flgH	flgI
	CFSAN122798	Cj1135				Cj1416c	Cj1417c	Cj1419c	Cj1420c													cadF	cdtA	cdtB	cdtC	cheA	cheV	cheW	cheY	ciaB	ciaC		cysC	eptC				flaC	flaD	flaG	flgA	flgB	flgC	flgD	flgE	flgF	flgG	flgH	flgI
	CFSAN122799	Cj1135				Cj1416c	Cj1417c	Cj1419c	Cj1420c			Cj1426c	Cj1427c	Cj1432c		Cj1435c	Cj1436c	Cj1437c		Cj1440c		cadF	cdtA	cdtB	cdtC	cheA	cheV	cheW	cheY	ciaB	ciaC		cysC	eptC	fcl			flaC	flaD	flaG	flgA	flgB	flgC	flgD	flgE	flgF	flgG	flgH	flgI
	CFSAN122776					Cj1416c	Cj1417c	Cj1419c	Cj1420c													cadF	cdtA	cdtB	cdtC	cheA	cheV	cheW	cheY	ciaB	ciaC		cysC	eptC	fcl			flaC	flaD	flaG	flgA	flgB	flgC	flgD	flgE	flgF	flgG	flgH	flgI
	CFSAN122723	Cj1135		Cj1137c		Cj1416c	Cj1417c	Cj1419c	Cj1420c													cadF	cdtA	cdtB	cdtC	cheA	cheV	cheW	cheY	ciaB	ciaC	cstIII	cysC	eptC				flaC	flaD	flaG	flgA	flgB	flgC	flgD	flgE	flgF	flgG	flgH	flgI
	CFSAN122793	Cj1135		Cj1137c		Cj1416c	Cj1417c	Cj1419c	Cj1420c			Cj1426c	Cj1427c	Cj1432c		Cj1435c	Cj1436c	Cj1437c		Cj1440c		cadF	cdtA	cdtB	cdtC	cheA	cheV	cheW	cheY	ciaB	ciaC	cstIII	cysC	eptC	fcl			flaC	flaD	flaG	flgA	flgB	flgC	flgD	flgE	flgF	flgG	flgH	flgI
	CFSAN122727	Cj1135				Cj1416c	Cj1417c	Cj1419c	Cj1420c													cadF	cdtA	cdtB	cdtC	cheA	cheV	cheW	cheY	ciaB	ciaC		cysC	eptC				flaC	flaD	flaG	flgA	flgB	flgC	flgD	flgE	flgF	flgG	flgH	flgI
	CFSAN122714	Cj1135				Cj1416c	Cj1417c	Cj1419c	Cj1420c													cadF	cdtA	cdtB	cdtC	cheA	cheV	cheW	cheY	ciaB	ciaC		cysC	eptC				flaC	flaD	flaG	flgA	flgB	flgC	flgD	flgE	flgF	flgG	flgH	flgI
	CFSAN122814					Cj1416c	Cj1417c	Cj1419c	Cj1420c													cadF	cdtA	cdtB	cdtC	cheA	cheV	cheW	cheY	ciaB	ciaC		cysC	eptC	fcl			flaC	flaD	flaG	flgA	flgB	flgC	flgD	flgE	flgF	flgG	flgH	flgI
	CFSAN122711	Cj1135				Cj1416c	Cj1417c	Cj1419c	Cj1420c													cadF	cdtA	cdtB	cdtC	cheA	cheV	cheW	cheY	ciaB	ciaC		cysC	eptC				flaC	flaD	flaG	flgA	flgB	flgC	flgD	flgE	flgF	flgG	flgH	flgI
	CFSAN122811					Cj1416c	Cj1417c	Cj1419c	Cj1420c													cadF	cdtA	cdtB	cdtC	cheA	cheV	cheW	cheY	ciaB	ciaC		cysC	eptC				flaC	flaD		flgA	flgB	flgC	flgD	flgE	flgF	flgG	flgH	flgI
	CFSAN122718					Cj1416c	Cj1417c	Cj1419c	Cj1420c													cadF	cdtA	cdtB	cdtC	cheA	cheV	cheW	cheY	ciaB	ciaC		cysC	eptC				flaC	flaD	flaG	flgA	flgB	flgC	flgD	flgE	flgF	flgG	flgH	flgI
	CFSAN122790					Cj1416c	Cj1417c	Cj1419c	Cj1420c													cadF	cdtA	cdtB	cdtC	cheA	cheV	cheW	cheY	ciaB	ciaC		cysC	eptC				flaC	flaD	flaG	flgA	flgB	flgC	flgD	flgE	flgF	flgG	flgH	flgI
	CFSAN122750	Cj1135				Cj1416c	Cj1417c	Cj1419c	Cj1420c													cadF	cdtA	cdtB	cdtC	cheA	cheV	cheW	cheY	ciaB	ciaC		cysC	eptC				flaC	flaD	flaG	flgA	flgB	flgC	flgD	flgE	flgF	flgG	flgH	flgI
	CFSAN122749	Cj1135				Cj1416c	Cj1417c	Cj1419c	Cj1420c													cadF	cdtA	cdtB	cdtC	cheA	cheV	cheW	cheY	ciaB	ciaC		cysC	eptC				flaC	flaD	flaG	flgA	flgB	flgC	flgD	flgE	flgF	flgG	flgH	flgI
	CFSAN122748	Cj1135				Cj1416c	Cj1417c	Cj1419c	Cj1420c				Cj1427c									cadF	cdtA	cdtB	cdtC	cheA	cheV	cheW	cheY	ciaB	ciaC		cysC	eptC				flaC	flaD	flaG	flgA	flgB	flgC	flgD	flgE	flgF	flgG	flgH	flgI
	CFSAN122812					Cj1416c	Cj1417c	Cj1419c	Cj1420c													cadF	cdtA	cdtB	cdtC	cheA	cheV	cheW	cheY	ciaB	ciaC		cysC	eptC				flaC	flaD	flaG	flgA	flgB	flgC	flgD	flgE	flgF	flgG	flgH	flgI
	CFSAN122747	Cj1135				Cj1416c	Cj1417c	Cj1419c	Cj1420c				Cj1427c									cadF	cdtA	cdtB	cdtC	cheA	cheV	cheW	cheY	ciaB	ciaC		cysC	eptC				flaC	flaD	flaG	flgA	flgB	flgC		flgE	flgF	flgG	flgH	flgI
	CFSAN122746	Cj1135				Cj1416c	Cj1417c	Cj1419c	Cj1420c													cadF	cdtA	cdtB	cdtC	cheA	cheV	cheW	cheY	ciaB	ciaC		cysC	eptC				flaC	flaD	flaG	flgA	flgB	flgC	flgD	flgE	flgF	flgG	flgH	flgI
	CFSAN122744	Cj1135		Cj1137c		Cj1416c	Cj1417c	Cj1419c	Cj1420c													cadF	cdtA	cdtB	cdtC	cheA	cheV	cheW	cheY	ciaB	ciaC	cstIII	cysC	eptC				flaC	flaD	flaG	flgA	flgB	flgC	flgD	flgE	flgF	flgG	flgH	flgI
	CFSAN122743	Cj1135				Cj1416c	Cj1417c	Cj1419c	Cj1420c													cadF	cdtA	cdtB	cdtC	cheA	cheV	cheW	cheY	ciaB	ciaC		cysC	eptC				flaC	flaD	flaG	flgA	flgB	flgC	flgD	flgE	flgF	flgG	flgH	flgI
	CFSAN122742	Cj1135																				cadF	cdtA	cdtB	cdtC	cheA	cheV	cheW	cheY	ciaB	ciaC			eptC				flaC	flaD	flaG	flgA	flgB	flgC	flgD	flgE	flgF	flgG	flgH	flgI
	CFSAN122756	Cj1135				Cj1416c	Cj1417c	Cj1419c	Cj1420c			Cj1426c	Cj1427c	Cj1432c		Cj1435c	Cj1436c	Cj1437c		Cj1440c		cadF	cdtA	cdtB	cdtC	cheA	cheV	cheW	cheY	ciaB	ciaC		cysC	eptC	fcl			flaC	flaD	flaG	flgA	flgB	flgC	flgD	flgE, flgE	flgF	flgG	flgH	flgI
	CFSAN122741	Cj1135																				cadF	cdtA	cdtB	cdtC	cheA	cheV	cheW	cheY	ciaB	ciaC			eptC				flaC	flaD	flaG	flgA	flgB	flgC	flgD	flgE	flgF	flgG	flgH	flgI
	CFSAN122802	Cj1135				Cj1416c	Cj1417c	Cj1419c	Cj1420c													cadF	cdtA	cdtB	cdtC	cheA	cheV	cheW	cheY	ciaB	ciaC		cysC	eptC				flaC	flaD	flaG	flgA	flgB	flgC	flgD	flgE	flgF	flgG	flgH	flgI
	CFSAN122739	Cj1135		Cj1137c		Cj1416c	Cj1417c	Cj1419c	Cj1420c													cadF	cdtA	cdtB	cdtC	cheA	cheV	cheW	cheY	ciaB	ciaC	cstIII	cysC	eptC				flaC	flaD	flaG	flgA	flgB	flgC	flgD	flgE	flgF	flgG	flgH	flgI
	CFSAN122735	Cj1135				Cj1416c	Cj1417c	Cj1419c	Cj1420c													cadF	cdtA	cdtB	cdtC	cheA	cheV	cheW	cheY	ciaB	ciaC		cysC	eptC				flaC	flaD	flaG	flgA	flgB	flgC	flgD	flgE, flgE	flgF	flgG	flgH	flgI
	CFSAN122760	Cj1135		Cj1137c	Cj1138	Cj1416c	Cj1417c	Cj1419c	Cj1420c			Cj1426c	Cj1427c	Cj1432c		Cj1435c	Cj1436c	Cj1437c		Cj1440c		cadF	cdtA	cdtB	cdtC	cheA	cheV	cheW	cheY	ciaB	ciaC	cstIII	cysC	eptC	fcl			flaC	flaD	flaG	flgA	flgB	flgC	flgD	flgE, flgE	flgF	flgG	flgH	flgI
	CFSAN122762	Cj1135				Cj1416c	Cj1417c	Cj1419c	Cj1420c													cadF	cdtA	cdtB	cdtC	cheA	cheV	cheW	cheY	ciaB	ciaC		cysC	eptC				flaC	flaD	flaG	flgA	flgB	flgC	flgD	flgE	flgF	flgG	flgH	flgI
	CFSAN122766	Cj1135	Cj1136	Cj1137c	Cj1138	Cj1416c	Cj1417c	Cj1419c	Cj1420c			Cj1426c	Cj1427c	Cj1432c		Cj1435c	Cj1436c	Cj1437c		Cj1440c		cadF	cdtA	cdtB	cdtC	cheA	cheV	cheW	cheY	ciaB	ciaC	cstIII	cysC	eptC	fcl			flaC	flaD	flaG	flgA	flgB	flgC	flgD	flgE, flgE	flgF	flgG	flgH	flgI
	CFSAN122768	Cj1135				Cj1416c	Cj1417c	Cj1419c	Cj1420c													cadF	cdtA	cdtB	cdtC	cheA	cheV	cheW	cheY	ciaB	ciaC		cysC	eptC				flaC	flaD	flaG	flgA	flgB	flgC	flgD	flgE	flgF	flgG	flgH	flgI
	CFSAN122765	Cj1135				Cj1416c	Cj1417c	Cj1419c	Cj1420c			Cj1426c	Cj1427c	Cj1432c		Cj1435c	Cj1436c	Cj1437c		Cj1440c		cadF	cdtA	cdtB	cdtC	cheA	cheV	cheW	cheY	ciaB	ciaC		cysC	eptC	fcl			flaC	flaD	flaG	flgA	flgB	flgC	flgD	flgE, flgE	flgF	flgG	flgH	flgI
	CFSAN122773					Cj1416c	Cj1417c	Cj1419c	Cj1420c													cadF	cdtA	cdtB	cdtC	cheA	cheV	cheW	cheY	ciaB	ciaC		cysC	eptC				flaC	flaD	flaG	flgA	flgB	flgC	flgD	flgE	flgF	flgG	flgH	flgI
	CFSAN122787																					cadF	cdtA	cdtB	cdtC	cheA	cheV	cheW	cheY	ciaB	ciaC			eptC				flaC	flaD	flaG	flgA	flgB	flgC	flgD	flgE, flgE	flgF	flgG	flgH	flgI
	CFSAN122731	Cj1135		Cj1137c		Cj1416c	Cj1417c	Cj1419c	Cj1420c													cadF	cdtA	cdtB	cdtC	cheA	cheV	cheW	cheY	ciaB	ciaC	cstIII	cysC	eptC				flaC	flaD	flaG	flgA	flgB	flgC	flgD	flgE, flgE	flgF	flgG	flgH	flgI
	CFSAN122778	Cj1135				Cj1416c	Cj1417c	Cj1419c	Cj1420c			Cj1426c	Cj1427c	Cj1432c		Cj1435c	Cj1436c	Cj1437c		Cj1440c		cadF	cdtA	cdtB	cdtC	cheA	cheV	cheW	cheY	ciaB	ciaC		cysC	eptC	fcl			flaC	flaD	flaG	flgA	flgB	flgC	flgD	flgE, flgE	flgF	flgG	flgH	flgI
	CFSAN122708																										cheV	cheW	cheY									flaC	flaD	flaG		flgB	flgC		flgE	flgF	flgG	flgH	flgI
	CFSAN122719					Cj1416c	Cj1417c	Cj1419c	Cj1420c				Cj1427c								Cjp54	cadF	cdtA	cdtB	cdtC	cheA	cheV	cheW	cheY	ciaB	ciaC		cysC	eptC				flaC	flaD	flaG	flgA	flgB	flgC	flgD	flgE	flgF	flgG	flgH	flgI
	CFSAN122791	Cj1135				Cj1416c	Cj1417c	Cj1419c	Cj1420c			Cj1426c	Cj1427c	Cj1432c		Cj1435c	Cj1436c	Cj1437c		Cj1440c		cadF	cdtA	cdtB	cdtC	cheA	cheV	cheW	cheY	ciaB	ciaC		cysC	eptC	fcl			flaC	flaD	flaG	flgA	flgB	flgC	flgD	flgE	flgF	flgG	flgH	flgI
	CFSAN122780	Cj1135																				cadF	cdtA	cdtB	cdtC	cheA	cheV	cheW	cheY	ciaB	ciaC			eptC				flaC	flaD	flaG	flgA	flgB	flgC	flgD	flgE	flgF	flgG	flgH	flgI
	CFSAN122789	Cj1135				Cj1416c	Cj1417c	Cj1419c	Cj1420c													cadF	cdtA	cdtB	cdtC	cheA	cheV	cheW	cheY	ciaB	ciaC		cysC	eptC				flaC	flaD	flaG	flgA	flgB	flgC	flgD	flgE	flgF	flgG	flgH	flgI
	CFSAN122730	Cj1135				Cj1416c	Cj1417c	Cj1419c	Cj1420c													cadF	cdtA	cdtB	cdtC	cheA	cheV	cheW	cheY	ciaB	ciaC		cysC	eptC				flaC	flaD	flaG	flgA	flgB	flgC	flgD	flgE	flgF	flgG	flgH	flgI
	CFSAN122707	Cj1135				Cj1416c	Cj1417c	Cj1419c	Cj1420c													cadF	cdtA	cdtB	cdtC	cheA	cheV	cheW	cheY	ciaB	ciaC		cysC	eptC				flaC	flaD	flaG	flgA	flgB	flgC	flgD	flgE	flgF	flgG	flgH	flgI
	CFSAN122813	Cj1135				Cj1416c	Cj1417c	Cj1419c	Cj1420c			Cj1426c	Cj1427c	Cj1432c		Cj1435c	Cj1436c	Cj1437c		Cj1440c		cadF	cdtA	cdtB	cdtC	cheA	cheV	cheW	cheY	ciaB	ciaC		cysC	eptC	fcl			flaC	flaD	flaG	flgA	flgB	flgC	flgD	flgE, flgE	flgF	flgG	flgH	flgI
	CFSAN122817	Cj1135				Cj1416c	Cj1417c	Cj1419c	Cj1420c													cadF	cdtA	cdtB	cdtC	cheA	cheV	cheW	cheY	ciaB	ciaC		cysC	eptC				flaC	flaD	flaG	flgA	flgB	flgC	flgD	flgE	flgF	flgG	flgH	flgI
	CFSAN122710	Cj1135				Cj1416c	Cj1417c	Cj1419c	Cj1420c													cadF	cdtA	cdtB	cdtC	cheA	cheV	cheW	cheY	ciaB	ciaC		cysC	eptC				flaC	flaD	flaG	flgA	flgB	flgC	flgD	flgE, flgE	flgF	flgG	flgH	flgI
	CFSAN122809	Cj1135																				cadF	cdtA	cdtB	cdtC	cheA	cheV	cheW	cheY	ciaB	ciaC			eptC				flaC	flaD	flaG	flgA	flgB	flgC	flgD	flgE	flgF	flgG	flgH	flgI
	CFSAN122751	Cj1135		Cj1137c		Cj1416c	Cj1417c	Cj1419c	Cj1420c													cadF	cdtA	cdtB	cdtC	cheA	cheV	cheW	cheY	ciaB	ciaC	cstIII	cysC	eptC				flaC	flaD	flaG	flgA	flgB	flgC	flgD	flgE	flgF	flgG	flgH	flgI
	CFSAN122794	Cj1135				Cj1416c	Cj1417c	Cj1419c	Cj1420c				Cj1427c									cadF	cdtA	cdtB	cdtC	cheA	cheV	cheW	cheY	ciaB	ciaC		cysC	eptC				flaC	flaD	flaG	flgA	flgB	flgC		flgE	flgF	flgG	flgH	flgI
	CFSAN122786	Cj1135		Cj1137c		Cj1416c	Cj1417c	Cj1419c	Cj1420c												Cjp54	cadF	cdtA	cdtB	cdtC	cheA	cheV	cheW	cheY	ciaB	ciaC	cstIII	cysC	eptC				flaC	flaD	flaG	flgA	flgB	flgC	flgD	flgE	flgF	flgG	flgH	flgI
	CFSAN122815	Cj1135				Cj1416c	Cj1417c	Cj1419c	Cj1420c													cadF	cdtA	cdtB	cdtC	cheA	cheV	cheW	cheY	ciaB	ciaC		cysC	eptC				flaC	flaD	flaG	flgA	flgB	flgC	flgD	flgE	flgF	flgG	flgH	flgI
	CFSAN122717	Cj1135		Cj1137c		Cj1416c	Cj1417c	Cj1419c	Cj1420c													cadF	cdtA	cdtB	cdtC	cheA	cheV	cheW	cheY	ciaB	ciaC	cstIII	cysC	eptC				flaC	flaD	flaG	flgA	flgB	flgC	flgD	flgE	flgF	flgG	flgH	flgI
	CFSAN122803	Cj1135																				cadF	cdtA	cdtB	cdtC	cheA	cheV	cheW	cheY	ciaB	ciaC			eptC				flaC	flaD	flaG	flgA	flgB	flgC	flgD	flgE	flgF	flgG	flgH	flgI
	CFSAN122725	Cj1135				Cj1416c	Cj1417c	Cj1419c	Cj1420c				Cj1427c									cadF	cdtA	cdtB	cdtC	cheA	cheV	cheW	cheY	ciaB	ciaC		cysC	eptC				flaC	flaD	flaG	flgA	flgB	flgC	flgD	flgE	flgF	flgG	flgH	flgI
	CFSAN122769	Cj1135				Cj1416c	Cj1417c	Cj1419c	Cj1420c			Cj1426c	Cj1427c	Cj1432c		Cj1435c	Cj1436c	Cj1437c		Cj1440c		cadF	cdtA	cdtB	cdtC	cheA	cheV	cheW	cheY	ciaB	ciaC		cysC	eptC	fcl			flaC	flaD	flaG	flgA	flgB	flgC	flgD	flgE	flgF	flgG	flgH	flgI
	CFSAN122801					Cj1416c	Cj1417c	Cj1419c	Cj1420c				Cj1427c									cadF	cdtA	cdtB	cdtC	cheA	cheV	cheW	cheY	ciaB	ciaC		cysC	eptC				flaC	flaD	flaG	flgA	flgB	flgC	flgD	flgE	flgF	flgG	flgH	flgI
	CFSAN122807	Cj1135				Cj1416c	Cj1417c	Cj1419c	Cj1420c													cadF	cdtA	cdtB	cdtC	cheA	cheV	cheW	cheY	ciaB	ciaC		cysC	eptC				flaC	flaD	flaG	flgA	flgB	flgC	flgD	flgE	flgF	flgG	flgH	flgI
	CFSAN122810	Cj1135				Cj1416c	Cj1417c	Cj1419c	Cj1420c													cadF	cdtA	cdtB	cdtC	cheA	cheV	cheW	cheY	ciaB	ciaC		cysC	eptC				flaC	flaD	flaG	flgA	flgB	flgC	flgD	flgE	flgF	flgG	flgH	flgI
	CFSAN122759	Cj1135				Cj1416c	Cj1417c	Cj1419c	Cj1420c			Cj1426c	Cj1427c	Cj1432c		Cj1435c	Cj1436c	Cj1437c		Cj1440c		cadF	cdtA	cdtB	cdtC	cheA	cheV	cheW	cheY	ciaB	ciaC		cysC	eptC	fcl			flaC	flaD	flaG	flgA	flgB	flgC	flgD	flgE	flgF	flgG	flgH	flgI
	CFSAN122827	Cj1135				Cj1416c	Cj1417c	Cj1419c	Cj1420c			Cj1426c	Cj1427c	Cj1432c		Cj1435c	Cj1436c	Cj1437c		Cj1440c		cadF	cdtA	cdtB	cdtC	cheA	cheV	cheW	cheY	ciaB	ciaC		cysC	eptC	fcl			flaC	flaD	flaG	flgA	flgB	flgC	flgD	flgE	flgF	flgG	flgH	flgI
	CFSAN122828	Cj1135				Cj1416c	Cj1417c	Cj1419c	Cj1420c													cadF	cdtA	cdtB	cdtC	cheA	cheV	cheW	cheY	ciaB	ciaC		cysC	eptC				flaC	flaD	flaG	flgA	flgB	flgC	flgD	flgE	flgF	flgG	flgH	flgI
	CFSAN122829	Cj1135				Cj1416c	Cj1417c	Cj1419c	Cj1420c													cadF	cdtA	cdtB	cdtC	cheA	cheV	cheW	cheY	ciaB	ciaC		cysC	eptC				flaC	flaD	flaG	flgA	flgB	flgC	flgD	flgE	flgF	flgG	flgH	flgI
	CFSAN122830																					cadF	cdtA	cdtB	cdtC	cheA	cheV	cheW	cheY	ciaB	ciaC			eptC				flaC	flaD	flaG	flgA	flgB	flgC	flgD	flgE	flgF	flgG	flgH	flgI
	CFSAN122833	Cj1135				Cj1416c	Cj1417c	Cj1419c	Cj1420c													cadF	cdtA	cdtB	cdtC	cheA	cheV	cheW	cheY	ciaB	ciaC		cysC	eptC	fcl			flaC	flaD	flaG	flgA	flgB	flgC	flgD	flgE	flgF	flgG	flgH	flgI
	CFSAN122834	Cj1135		Cj1137c		Cj1416c	Cj1417c	Cj1419c	Cj1420c													cadF	cdtA	cdtB	cdtC	cheA	cheV	cheW	cheY	ciaB	ciaC	cstIII	cysC	eptC				flaC	flaD	flaG	flgA	flgB	flgC	flgD	flgE	flgF	flgG	flgH	flgI
	CFSAN122835						Cj1417c	Cj1419c	Cj1420c													cadF	cdtA	cdtB	cdtC	cheA	cheV	cheW	cheY	ciaB	ciaC			eptC				flaC	flaD	flaG	flgA	flgB	flgC	flgD	flgE, flgE	flgF	flgG	flgH	flgI
	CFSAN122836	Cj1135				Cj1416c	Cj1417c	Cj1419c	Cj1420c													cadF	cdtA	cdtB	cdtC	cheA	cheV	cheW	cheY	ciaB	ciaC		cysC	eptC				flaC	flaD	flaG	flgA	flgB	flgC	flgD	flgE	flgF	flgG	flgH	flgI
	CFSAN122816	Cj1135				Cj1416c	Cj1417c	Cj1419c	Cj1420c			Cj1426c	Cj1427c	Cj1432c		Cj1435c	Cj1436c	Cj1437c		Cj1440c		cadF	cdtA	cdtB	cdtC	cheA	cheV	cheW	cheY	ciaB	ciaC		cysC	eptC	fcl			flaC	flaD	flaG	flgA	flgB	flgC	flgD	flgE	flgF	flgG	flgH	flgI
	CFSAN122806					Cj1416c	Cj1417c	Cj1419c	Cj1420c				Cj1427c									cadF	cdtA	cdtB	cdtC	cheA	cheV	cheW	cheY	ciaB	ciaC		cysC	eptC				flaC	flaD	flaG	flgA	flgB	flgC	flgD	flgE	flgF	flgG	flgH	flgI
	CFSAN122826	Cj1135				Cj1416c	Cj1417c	Cj1419c	Cj1420c													cadF	cdtA	cdtB	cdtC	cheA	cheV	cheW	cheY	ciaB	ciaC		cysC	eptC				flaC	flaD	flaG	flgA	flgB	flgC	flgD	flgE	flgF	flgG	flgH	flgI
[truncated: 78 more columns]
