# Supplementary material for: Whole-genome sequencing reveals changes in genomic diversity and distinctive repertoires of T3SS and T6SS effector candidates in Chilean clinical Campylobacter strains
Source: Front Cell Infect Microbiol. 2023 Jul 13;13:1208825. doi: 10.3389/fcimb.2023.1208825 (PMC10374022; doi:10.3389/fcimb.2023.1208825)
Supplement: Supplementary file 9 [file Table_6.xlsx]

## Sheet: Table S5
Table S6. Pangenome analysis of pVir plasmids
	Gene	Non-unique Gene name	Annotation	No. isolates	No. sequences	Avg sequences per isolate	Genome Fragment	Order within Fragment	Accessory Fragment	Accessory Order with Fragment	QC	Min group size nuc	Max group size nuc	Avg group size nuc	CFSAN122719_putative_pVir_Z2	CFSAN122786_putative_pVir_Z2	pVir_81176
	group_10		hypothetical protein	3	3	1	1	19				824	836	832	Z_00037	620d69a83914db76b8447ea3f8ff9abc_10	0dd5d9e513a4e3b95601a04ee46f98ce_56
	group_26		hypothetical protein	3	3	1	1	52				677	677	677	Z_00013	620d69a83914db76b8447ea3f8ff9abc_56	0dd5d9e513a4e3b95601a04ee46f98ce_2
	group_27		hypothetical protein	3	3	1	1	16				104	104	104	Z_00040	620d69a83914db76b8447ea3f8ff9abc_16	0dd5d9e513a4e3b95601a04ee46f98ce_50
	group_28		hypothetical protein	3	3	1	1	15				233	233	233	Z_00041	620d69a83914db76b8447ea3f8ff9abc_18	0dd5d9e513a4e3b95601a04ee46f98ce_48
	group_29		hypothetical protein	3	3	1	1	6				365	365	365	Z_00001	620d69a83914db76b8447ea3f8ff9abc_32	0dd5d9e513a4e3b95601a04ee46f98ce_26
	group_3		hypothetical protein	3	3	1	1	42				1148	1148	1148	Z_00003	620d69a83914db76b8447ea3f8ff9abc_36	0dd5d9e513a4e3b95601a04ee46f98ce_22
	group_30		hypothetical protein	3	3	1	1	53				128	128	128	Z_00014	620d69a83914db76b8447ea3f8ff9abc_58	0dd5d9e513a4e3b95601a04ee46f98ce_106
	group_31		hypothetical protein	3	3	1	1	44				881	881	881	Z_00005	620d69a83914db76b8447ea3f8ff9abc_40	0dd5d9e513a4e3b95601a04ee46f98ce_18
	group_32		hypothetical protein	3	3	1	1	17				668	668	668	Z_00039	620d69a83914db76b8447ea3f8ff9abc_14	0dd5d9e513a4e3b95601a04ee46f98ce_52
	group_33		hypothetical protein	3	3	1	1	23				782	782	782	Z_00034	620d69a83914db76b8447ea3f8ff9abc_4	0dd5d9e513a4e3b95601a04ee46f98ce_62
	group_34		hypothetical protein	3	3	1	1	34				365	365	365	Z_00024	620d69a83914db76b8447ea3f8ff9abc_78	0dd5d9e513a4e3b95601a04ee46f98ce_88
	group_35		hypothetical protein	3	3	1	1	14				323	323	323	Z_00042	620d69a83914db76b8447ea3f8ff9abc_20	0dd5d9e513a4e3b95601a04ee46f98ce_46
	group_36		hypothetical protein	3	3	1	1	30				221	221	221	Z_00028	620d69a83914db76b8447ea3f8ff9abc_86	0dd5d9e513a4e3b95601a04ee46f98ce_74
	group_37		hypothetical protein	3	3	1	1	18				629	629	629	Z_00038	620d69a83914db76b8447ea3f8ff9abc_12	0dd5d9e513a4e3b95601a04ee46f98ce_54
	group_38		hypothetical protein	3	3	1	1	56				305	305	305	Z_00017	620d69a83914db76b8447ea3f8ff9abc_64	0dd5d9e513a4e3b95601a04ee46f98ce_100
	group_39		hypothetical protein	3	3	1	1	35				335	335	335	Z_00023	620d69a83914db76b8447ea3f8ff9abc_76	0dd5d9e513a4e3b95601a04ee46f98ce_90
	group_4		hypothetical protein	3	3	1	1	55				242	242	242	Z_00016	620d69a83914db76b8447ea3f8ff9abc_62	0dd5d9e513a4e3b95601a04ee46f98ce_102
	group_40		hypothetical protein	3	3	1	1	49				200	200	200	Z_00010	620d69a83914db76b8447ea3f8ff9abc_50	0dd5d9e513a4e3b95601a04ee46f98ce_8
	group_41		hypothetical protein	3	3	1	1	45				170	170	170	Z_00006	620d69a83914db76b8447ea3f8ff9abc_42	0dd5d9e513a4e3b95601a04ee46f98ce_16
	group_42		hypothetical protein	3	3	1	1	37				362	362	362	Z_00022	620d69a83914db76b8447ea3f8ff9abc_74	0dd5d9e513a4e3b95601a04ee46f98ce_92
	group_43		hypothetical protein	3	3	1	1	43				269	269	269	Z_00004	620d69a83914db76b8447ea3f8ff9abc_38	0dd5d9e513a4e3b95601a04ee46f98ce_20
	group_44		hypothetical protein	3	3	1	1	12				413	413	413	Z_00044	620d69a83914db76b8447ea3f8ff9abc_24	0dd5d9e513a4e3b95601a04ee46f98ce_42
	group_45		hypothetical protein	3	3	1	1	57				1571	1571	1571	Z_00018	620d69a83914db76b8447ea3f8ff9abc_66	0dd5d9e513a4e3b95601a04ee46f98ce_98
	group_46		Type IV secretion system protein VirB11	3	3	1	1	48				953	953	953	Z_00009	620d69a83914db76b8447ea3f8ff9abc_48	0dd5d9e513a4e3b95601a04ee46f98ce_10
	topA		DNA topoisomerase I	3	3	1	1	41				1967	1967	1967	Z_00002	620d69a83914db76b8447ea3f8ff9abc_34	0dd5d9e513a4e3b95601a04ee46f98ce_24
	group_48		hypothetical protein	3	3	1	1	54				2468	2468	2468	Z_00015	620d69a83914db76b8447ea3f8ff9abc_60	0dd5d9e513a4e3b95601a04ee46f98ce_104
	group_49		hypothetical protein	3	3	1	1	25				1253	1253	1253	Z_00032	620d69a83914db76b8447ea3f8ff9abc_94	0dd5d9e513a4e3b95601a04ee46f98ce_66
	group_5		hypothetical protein	3	3	1	1	33				104	302	236	Z_00025	620d69a83914db76b8447ea3f8ff9abc_80	0dd5d9e513a4e3b95601a04ee46f98ce_86
	group_50		hypothetical protein	3	3	1	1	50				1136	1136	1136	Z_00011	620d69a83914db76b8447ea3f8ff9abc_52	0dd5d9e513a4e3b95601a04ee46f98ce_6
	group_51		hypothetical protein	3	3	1	1	13				407	407	407	Z_00043	620d69a83914db76b8447ea3f8ff9abc_22	0dd5d9e513a4e3b95601a04ee46f98ce_44
	group_52		hypothetical protein	3	3	1	1	28				308	308	308	Z_00029	620d69a83914db76b8447ea3f8ff9abc_88	0dd5d9e513a4e3b95601a04ee46f98ce_72
	group_53		hypothetical protein	3	3	1	1	51				1070	1070	1070	Z_00012	620d69a83914db76b8447ea3f8ff9abc_54	0dd5d9e513a4e3b95601a04ee46f98ce_4
	group_54		hypothetical protein	3	3	1	1	20				1109	1121	1113	Z_00036	620d69a83914db76b8447ea3f8ff9abc_8	0dd5d9e513a4e3b95601a04ee46f98ce_58
	group_55		hypothetical protein	3	3	1	1	47				407	407	407	Z_00008	620d69a83914db76b8447ea3f8ff9abc_46	0dd5d9e513a4e3b95601a04ee46f98ce_12
	group_56		hypothetical protein	3	3	1	1	8				173	173	173	Z_00046	620d69a83914db76b8447ea3f8ff9abc_28	0dd5d9e513a4e3b95601a04ee46f98ce_30
	group_57		hypothetical protein	3	3	1	1	46				1886	1910	1902	Z_00007	620d69a83914db76b8447ea3f8ff9abc_44	0dd5d9e513a4e3b95601a04ee46f98ce_14
	group_58		hypothetical protein	3	3	1	1	27				344	344	344	Z_00030	620d69a83914db76b8447ea3f8ff9abc_90	0dd5d9e513a4e3b95601a04ee46f98ce_70
	group_6		hypothetical protein	3	3	1	1	32				431	431	431	Z_00026	620d69a83914db76b8447ea3f8ff9abc_82	0dd5d9e513a4e3b95601a04ee46f98ce_80
	group_7		hypothetical protein	3	3	1	1	26				425	428	426	Z_00031	620d69a83914db76b8447ea3f8ff9abc_92	0dd5d9e513a4e3b95601a04ee46f98ce_68
	group_9		hypothetical protein	3	3	1	1	21				878	956	930	Z_00035	620d69a83914db76b8447ea3f8ff9abc_6	0dd5d9e513a4e3b95601a04ee46f98ce_60
	group_1		hypothetical protein	2	2	1	1	5	2	1		524	572	548		620d69a83914db76b8447ea3f8ff9abc_26	0dd5d9e513a4e3b95601a04ee46f98ce_32
	group_11		hypothetical protein	2	2	1	1	40	1	1		428	428	428	Z_00019	620d69a83914db76b8447ea3f8ff9abc_68
	yafQ		mRNA interferase toxin YafQ	2	2	1	1	39	1	2		275	275	275	Z_00020	620d69a83914db76b8447ea3f8ff9abc_70
	group_13		hypothetical protein	2	2	1	1	38	1	3		284	284	284	Z_00021	620d69a83914db76b8447ea3f8ff9abc_72
	group_14		hypothetical protein	2	2	1	1	31	8	1		431	431	431	Z_00027	620d69a83914db76b8447ea3f8ff9abc_84
	ssb		single-stranded DNA-binding protein	2	2	1	1	7	7	1		458	458	458		620d69a83914db76b8447ea3f8ff9abc_30	0dd5d9e513a4e3b95601a04ee46f98ce_28
	group_2		hypothetical protein	2	2	1	1	11	2	4		524	545	534	Z_00045		0dd5d9e513a4e3b95601a04ee46f98ce_40
	group_8		hypothetical protein	2	2	1	1	24	6	1		719	719	719	Z_00033		0dd5d9e513a4e3b95601a04ee46f98ce_64
	group_15		hypothetical protein	1	1	1	1	22	9	1		353	353	353		620d69a83914db76b8447ea3f8ff9abc_2
	group_17		hypothetical protein	1	1	1	1	4	2	2		494	494	494			0dd5d9e513a4e3b95601a04ee46f98ce_34
	group_18		hypothetical protein	1	1	1	1	9	2	3		353	353	353			0dd5d9e513a4e3b95601a04ee46f98ce_36
	group_19		hypothetical protein	1	1	1	1	10	2	5		125	125	125			0dd5d9e513a4e3b95601a04ee46f98ce_38
	group_20		hypothetical protein	1	1	1	1	29	5	2		395	395	395			0dd5d9e513a4e3b95601a04ee46f98ce_76
	group_21		hypothetical protein	1	1	1	1	3	5	1		410	410	410			0dd5d9e513a4e3b95601a04ee46f98ce_78
	group_22		hypothetical protein	1	1	1	1	2	4	1		185	185	185			0dd5d9e513a4e3b95601a04ee46f98ce_82
	group_23		hypothetical protein	1	1	1	1	1	4	2		170	170	170			0dd5d9e513a4e3b95601a04ee46f98ce_84
	group_24		hypothetical protein	1	1	1	1	36	3	1		404	404	404			0dd5d9e513a4e3b95601a04ee46f98ce_94
	group_25		hypothetical protein	1	1	1	1	58	3	2		434	434	434			0dd5d9e513a4e3b95601a04ee46f98ce_96
